# Supplementary material for: Hydroxyurea regulates the development and survival of B16 Melanoma Cells by upregulating MiR-7013-3p
Source: Int J Med Sci. 2021 Mar 3;18(8):1877–85. doi: 10.7150/ijms.52177 (PMC7976580; doi:10.7150/ijms.52177)
Supplement: Supplementary file 2 — Supplementary file. [file ijmsv18p1877s2.xlsx]

## Sheet: Fig1
Fig. 1A
Raw data of relative expression of MITF after stimulation with HU (400 μM) and DMSO for 24 h
	DMSO	Hydroxyurea
1	0.884643	0.702635
	1.06621	0.740794
	1.06021	0.731755
2	1.02203	0.781965
	0.968811	0.804113
	1.00995	0.862061
3	1.11115	0.660493
	0.911163	0.693592
	0.987715	0.660142
Ave	1.00243	0.737506
SD	0.0734985	0.0680364
p value	a	b
Fig. 1B
Raw data of relative expression of miRNA after stimulation with HU (400 μM) for 24 h
	miR-25-3p		miR-32-5p		miR-124-3p		miR-7013-3p-f
	DMSO	Hydroxyurea	DMSO	Hydroxyurea	DMSO	Hydroxyurea	DMSO	Hydroxyurea
1	0.971149	1.13059	0.916932	1.45511	0.873123	1.02833	1.0033	4.11783
	0.942884	1.20382	1.14114	1.43292	0.967777	1.0143	1.0274	4.517
	1.09208	1.08341	0.955704	1.36154	1.18345	0.995506	0.970131	4.45408
2	0.986183	1.59285	0.967533	1.16229	1.05408	3.44919	1.00394	4.07858
	1.00283	1.63172	1.08338	1.32406	1.1093	3.69937	0.997757	4.34068
	1.01115	1.56243	0.95401	1.07423	0.855217	3.83732	0.998316	4.51306
3	0.974603	1.40967	1.06817	1.08075	1.04281	3.80135	0.854208	3.7584
	1.0064	1.4173	0.924742	1.4682	1.04204	3.03027	1.08936	3.26338
	1.01953	1.53658	1.01237	1.53801	0.920265	3.23502	1.07465	4.61303
Ave	1.00076	1.39648	1.00266	1.3219	1.00534	2.67674	1.00212	4.18401
SD	0.0417729	0.208418	0.0785053	0.174898	0.109729	1.27467	0.0674991	0.439445
p value	a	b	a	b	a	b	a	b
Fig. 1D
Raw data of relative Rluc/Luc ratio
	MITF-WT+NC	MITF-WT+rno-miR-7013-3p	MITF-Mut+NC	MITF-Mut+rno-miR-7013-3p
1	0.987029	0.711194	1.08926	0.93483
2	0.993853	0.720497	0.996713	1.13265
3	1.01912	0.54022	0.914026	1.1143
Ave	1	0.657304	1	1.06059
SD	0.0169046	0.101504	0.0876639	0.109301
p value	a	b	a	a

## Sheet: Fig2
Fig. 2A
Raw data of relative expression of mRNA
	MITF		TYR		DCT		TYRP1		TYRP2
	NC mimic	miR-7013-3p mimic	NC mimic	miR-7013-3p mimic	NC mimic	miR-7013-3p mimic	NC mimic	miR-7013-3p mimic	NC mimic	miR-7013-3p mimic
1	1.14393	0.516884	0.718636	0.607672	1.02811	0.425334	1.04729	0.4954	0.895025	0.566442
	0.830249	0.554973	1.16743	0.445214	0.97942	0.50581	1.01162	0.498846	1.00696	0.50698
	1.05291	0.571359	1.19196	0.437708	0.993092	0.545884	0.943874	0.455861	1.10957	0.496546
2	1.04488	0.51883	0.884745	0.497695	0.918064	0.502316	1.17555	0.432269	1.09936	0.351923
	1.00231	0.51883	1.18372	0.537126	0.997692	0.565135	1.08925	0.378929	0.862542	0.349492
	0.954842	0.522439	0.954842	0.490843	1.09177	0.589134	0.780967	0.353553	1.05458	0.344681
3	0.833161	0.689362	1.05214	0.460094	0.856584	0.575678	1.02574	0.33371	1.18646	0.399611
	1.0693	0.490843	1.12766	0.737135	1.32562	0.595979	1.01162	0.261824	0.918064	0.449585
	1.12246	0.494257	0.842842	0.554785	0.880666	0.66128	0.963707	0.23761	0.918064	0.440333
Ave	1.00601	0.541975	1.01378	0.529808	1.00789	0.551839	1.00551	0.383111	1.00562	0.433955
SD	0.113853	0.0609604	0.171439	0.0953759	0.139946	0.0677052	0.108467	0.095476	0.11332	0.0791364
p value	a	b	a	b	a	b	a	b	a	b
Fig. 2B
Raw data of relative expression of mRNA
	MITF		TYR		DCT		TYRP1		TYRP2
	SNC	siRNA	SNC	siRNA	SNC	siRNA	SNC	siRNA	SNC	siRNA
1	0.894252	0.538537	0.931524	0.326869	1.00783	0.724918	0.905946	0.657562	0.998461	0.580861
	1.0093	0.515767	0.975218	0.316953	0.977917	0.615217	1.19339	0.685119	0.809276	0.545788
	1.10795	0.455497	1.10079	0.329296	1.01464	0.763486	0.924948	0.633326	1.23758	0.641322
2	0.985561	0.373302	0.990559	0.31965	1.05814	0.669575	0.981686	0.487452	1.05681	0.599932
	0.828975	0.433965	1.03986	0.316727	1.08511	0.608448	1.00928	0.511687	0.997376	0.658143
	1.22398	0.432896	0.970838	0.368953	0.87093	0.564977	1.00928	0.501157	0.948737	0.659711
3	1.18285	0.653333	0.977764	0.323886	0.90676	0.647305	1.01209	0.74289	1.03861	0.533511
	0.802627	0.509566	0.934714	0.280822	1.07469	0.642448	1.04702	0.730263	0.915072	0.535742
	1.05331	0.479102	1.09418	0.354333	1.02619	0.724877	0.943687	0.713738	1.05218	0.608325
Ave	1.00987	0.487996	1.00172	0.326388	1.00247	0.662361	1.00304	0.629244	1.00601	0.595926
SD	0.148705	0.0801348	0.0628382	0.024778	0.0732708	0.0645523	0.0850217	0.102793	0.117145	0.050533
p value	a	b	a	b	a	b	a	b	a	b
Fig. 2C				Fig. 2D
Raw data of relative expression of Melanin				Raw data of relative expression of MITF protein
	NC mimic	miR-7013-3p mimic			NC mimic	miR-7013-3p mimic
1	1	0.805951		1	1	0.792946
2	1.04669	0.811174		2	0.944096	0.658071
3	1.03925	0.845204		3	0.905292	0.732209
Ave	1.02865	0.820777		Ave	0.949796	0.727742
SD	0.0250874	0.0213155		SD	0.0476107	0.067548
P value	a	b		P value	a	b

## Sheet: Fig3
Fig. 3B
Raw data of relative expression of cell index
	NC mimic	miR-7013-3p mimic
1	1	0.596472
3	0.980107	0.532259
	1.04354	0.540356
Ave	1.00788	0.556362
SD	0.0324433	0.0349712
P value	a	b
Fig. 3C
Raw data of cell cycle
	G1		S		G2
	NC mimic	miR-7013-3p mimic	NC mimic	NC mimic	NC mimic	miR-7013-3p mimic
1	0.785598	0.860379	0.743248	0.710417	0.206152	0
2	0.803202	0.90586	0.686148	0.66473	0.288228	0.0141426
3	0.813713	0.844536	0.682064	0.721323	0.276074	0.0700573
Ave	0.800838	0.870258	0.70382	0.698824	0.256818	0.0280666
SD	0.0142059	0.0318334	0.0342068	0.0300249	0.0442967	0.0370461
p value	a	b	a	a	a	b
Fig. 3D
Raw data of relative expression of mRNA
	MITF				CDK2
	NC mimic	miR-7013-3p mimic	SNC	siRNA	NC mimic	miR-7013-3p mimic	SNC	siRNA
1	1.14393	0.516884	0.894252	0.538537	0.855773	0.483424	0.988446	0.396903
	0.830249	0.554973	1.0093	0.515767	1.05079	0.640709	0.962327	0.445737
	1.05291	0.571359	1.10795	0.455497	1.11205	0.570331	1.05129	0.444281
2	1.04488	0.51883	0.985561	0.373302	0.951108	0.564283	1.04729	0.298679
	1.00231	0.51883	0.828975	0.433965	1.06758	0.573578	0.937354	0.380684
	0.954842	0.522439	1.22398	0.432896	0.98485	0.587802	1.01866	0.41658
3	0.833161	0.689362	1.18285	0.653333	0.984699	0.311733	0.92513	0.225196
	1.0693	0.490843	0.802627	0.509566	0.986143	0.296024	1.07043	0.229164
	1.12246	0.494257	1.05331	0.479102	1.02981	0.2851	1.0098	0.217893
Ave	1.00601	0.541975	1.00987	0.487996	1.00253	0.47922	1.00119	0.339458
SD	0.113853	0.0609604	0.148705	0.0801348	0.0744819	0.142136	0.0516514	0.0967548
p value	a	b	a	b	a	b	a	b

## Sheet: Fig4
Fig. 4A-C
Raw data of Flow cytometry analysis of rat anterior pituitary cells apoptosis
	NC			mimics
	Q2 Gated (%)	Q4 Gated (%)	sum(Q2+Q4) Gated (%)	Q2 Gated (%)	Q4 Gated (%)	sum(Q2+Q4) Gated (%)
1	4	1.1	5.1	6.2	0.9	7.1
2	4.6	0.8	5.4	6.9	0.6	7.5
3	4	1.5	5.5	7.64	1.2	8.84
Ave (sum)	4.2	1.13333	5.33333	6.91333	0.9	7.81333
SD (sum)	0.34641	0.351188	0.208167	0.720093	0.3	0.911336
Fig. 4B
Raw data of relative expression of mRNA
	MITF				BCL2
	NC mimic	miR-7013-3p mimic	SNC	siRNA	NC mimic	miR-7013-3p mimic	SNC	siRNA
1	1.14393	0.516884	0.894252	0.538537	0.924917	0.652426	0.964668	0.600801
	0.830249	0.554973	1.0093	0.515767	1.03582	0.72598	0.983383	0.635973
	1.05291	0.571359	1.10795	0.455497	1.04379	0.650822	1.05414	0.727392
2	1.04488	0.51883	0.985561	0.373302	0.906779	0.647708	0.931062	0.634254
	1.00231	0.51883	0.828975	0.433965	1.2673	0.669124	0.965507	0.570304
	0.954842	0.522439	1.22398	0.432896	0.870197	0.64293	1.11241	0.69992
3	0.833161	0.689362	1.18285	0.653333	0.878221	0.712463	1.02101	0.61132
	1.0693	0.490843	0.802627	0.509566	1.12746	0.684245	0.993092	0.707107
	1.12246	0.494257	1.05331	0.479102	1.00993	0.862118	0.986233	0.659754
Ave	1.00601	0.541975	1.00987	0.487996	1.00716	0.694202	1.00128	0.649647
SD	0.113853	0.0609604	0.148705	0.0801348	0.130644	0.0695383	0.0544272	0.0530914
p value	a	b	a	b	a	b	a	b

## Sheet: Fig5
Fig. 5E
Raw data of area
	0h		24h
	NC mimic	miR-7013-3p mimic	NC mimic	miR-7013-3p mimic
	323	296	161	233
	366	309	215	236
	350	336	209	225
Fig. 5F
Raw data of relative expression of mRNA
	MITF				c-MET
	NC mimic	miR-7013-3p mimic	SNC	siRNA	NC mimic	miR-7013-3p mimic	SNC	siRNA
1	1.14393	0.516884	0.894252	0.538537	0.873733	0.204407	0.98153	0.535643
	0.830249	0.554973	1.0093	0.515767	0.990678	0.219906	1.00157	0.497707
	1.05291	0.571359	1.10795	0.455497	1.15528	0.247112	1.01722	0.558022
2	1.04488	0.51883	0.985561	0.373302	0.881805	0.382864	0.885004	0.465073
	1.00231	0.51883	0.828975	0.433965	0.978615	0.434081	1.10841	0.424786
	0.954842	0.522439	1.22398	0.432896	1.15882	0.492592	1.01943	0.413633
3	0.833161	0.689362	1.18285	0.653333	0.901818	0.535643	1.03049	0.464366
	1.0693	0.490843	0.802627	0.509566	1.09417	0.497707	0.974905	0.515246
	1.12246	0.494257	1.05331	0.479102	1.01344	0.558022	0.99539	0.490843
Ave	1.00601	0.541975	1.00987	0.487996	1.00537	0.396926	1.00155	0.485035
SD	0.113853	0.0609604	0.148705	0.0801348	0.110805	0.140056	0.0586862	0.0481525
p value	a	b	a	b	a	b	a	b
